# Supplementary material for: Mental Health Well-Being and Attitudes on Mental Health Disorders among Family Physicians during COVID-19 Pandemic: A Connection with Resilience and Healthy Lifestyle
Source: J Clin Med. 2022 Jan 15;11(2):438. doi: 10.3390/jcm11020438 (PMC8778288; doi:10.3390/jcm11020438)
Supplement: Supplementary file 1 [file jcm-11-00438-s001.zip]

Archive with 1 entries (1 files):
- jcm-1518908-supplementary.pdf
